# Supplementary material for: Computational Studies on Selected Macrolides Active against Escherichia coli Combined with the NMR Study of Tylosin A in Deuterated Chloroform
Source: Molecules. 2022 Oct 26;27(21):7280. doi: 10.3390/molecules27217280 (PMC9654277; doi:10.3390/molecules27217280)
Supplement: Supplementary file 1 [file molecules-27-07280-s001.zip]

Archive with 1 entries (1 files):
- molecules-1913692-supplementary.pdf
